# Supplementary material for: COVID-19 Pandemic Lockdown and Wellbeing: Experiences from Aotearoa New Zealand in 2020
Source: Int J Environ Res Public Health. 2022 Feb 17;19(4):2269. doi: 10.3390/ijerph19042269 (PMC8871666; doi:10.3390/ijerph19042269)
Supplement: Supplementary file 1 [file ijerph-19-02269-s001.zip]

Archive with 1 entries (1 files):
- ijerph-1599285-supplementary.pdf
